# Supplementary material for: Characterization and Identification of Prenylated Flavonoids from Artocarpus heterophyllus Lam. Roots by Quadrupole Time-Of-Flight and Linear Trap Quadrupole Orbitrap Mass Spectrometry
Source: Molecules. 2019 Dec 15;24(24):4591. doi: 10.3390/molecules24244591 (PMC6943520; doi:10.3390/molecules24244591)
Supplement: Supplementary file 1 [file molecules-24-04591-s001.zip]

Archive with 1 entries (1 files):
- molecules-659411-supplementary.ppt
